# Supplementary material for: Expanding the Diversity at the C-4 Position of Pyrido[2,3-d]pyrimidin-7(8H)-ones to Achieve Biological Activity against ZAP-70
Source: Pharmaceuticals (Basel). 2021 Dec 15;14(12):1311. doi: 10.3390/ph14121311 (PMC8703703; doi:10.3390/ph14121311)
Supplement: Supplementary file 1 [file pharmaceuticals-14-01311-s001.zip]

Archive with 1 entries (1 files):
- pharmaceuticals-1480828-supplementary.pdf
